# Supplementary material for: Altitudinal Variation Influences Soil Fungal Community Composition and Diversity in Alpine–Gorge Region on the Eastern Qinghai–Tibetan Plateau
Source: J Fungi (Basel). 2022 Jul 30;8(8):807. doi: 10.3390/jof8080807 (PMC9410234; doi:10.3390/jof8080807)
Supplement: Supplementary file 1 [file jof-08-00807-s001.zip]

Archive with 1 entries (1 files):
- jof-1811026-supplementary.pdf
